# Supplementary material for: Cornus mas and Cornus officinalis—A Comparison of Antioxidant and Immunomodulatory Activities of Standardized Fruit Extracts in Human Neutrophils and Caco-2 Models
Source: Plants (Basel). 2021 Oct 30;10(11):2347. doi: 10.3390/plants10112347 (PMC8618406; doi:10.3390/plants10112347)
Supplement: Supplementary file 1 [file plants-10-02347-s001.zip]

Archive with 1 entries (1 files):
- plants-1421657-supplementary.pdf
